# Supplementary material for: Genome-Wide Association Study on Lodging Resistance-Related Traits in Oats
Source: Plants (Basel). 2026 Mar 11;15(6):861. doi: 10.3390/plants15060861 (PMC13029230; doi:10.3390/plants15060861)
Supplement: Supplementary file 1 [file plants-15-00861-s001.zip]

Archive with 4 entries (2 files):
- plants-4136641-supplementary/
- plants-4136641-supplementary/supplementary Table/
- plants-4136641-supplementary/supplementary Table/supplementary Table S1.xlsx
- plants-4136641-supplementary/supplementary Table/supplementary Table S2.xlsx
