# Supplementary material for: Genome-Wide Association Study on Lodging Resistance-Related Traits in Oats
Source: Plants (Basel). 2026 Mar 11;15(6):861. doi: 10.3390/plants15060861 (PMC13029230; doi:10.3390/plants15060861)
Supplement: Supplementary file 1 [file plants-15-00861-s001.zip › plants-4136641-supplementary/supplementary Table/supplementary Table S1.xlsx]

## Sheet: S1
TableS1 Information on 130 oat germplasm resources
Code	Germplasm number	Hulled/nude	Seed source	Improved
1	ZTL-1	Hulled	China’s National Crop Germplasm Resource Repository	germplasm material
2	ZTL-2	Hulled	China’s National Crop Germplasm Resource Repository	germplasm material
3	ZTL-3	Hulled	China’s National Crop Germplasm Resource Repository	germplasm material
4	ZTL-4	Hulled	China’s National Crop Germplasm Resource Repository	germplasm material
5	ZTL-5	Hulled	China’s National Crop Germplasm Resource Repository	germplasm material
6	ZTL-6	Hulled	China’s National Crop Germplasm Resource Repository	germplasm material
7	ZTL-7	Hulled	China’s National Crop Germplasm Resource Repository	germplasm material
8	ZTL-8	Hulled	China’s National Crop Germplasm Resource Repository	germplasm material
9	ZTL-9	Hulled	China’s National Crop Germplasm Resource Repository	germplasm material
10	ZTL-10	Hulled	China’s National Crop Germplasm Resource Repository	germplasm material
11	ZTL-11	Hulled	China’s National Crop Germplasm Resource Repository	germplasm material
12	ZTL-12	Hulled	China’s National Crop Germplasm Resource Repository	germplasm material
13	ZTL-13	Hulled	China’s National Crop Germplasm Resource Repository	germplasm material
14	ZTL-14	Hulled	China’s National Crop Germplasm Resource Repository	germplasm material
15	ZTL-15	Hulled	China’s National Crop Germplasm Resource Repository	germplasm material
16	ZTL-16	Hulled	China’s National Crop Germplasm Resource Repository	germplasm material
17	ZTL-17	Hulled	China’s National Crop Germplasm Resource Repository	germplasm material
18	ZTL-18	Hulled	China’s National Crop Germplasm Resource Repository	germplasm material
19	ZTL-19	Hulled	China’s National Crop Germplasm Resource Repository	germplasm material
20	ZTL-20	Hulled	China’s National Crop Germplasm Resource Repository	germplasm material
21	ZTL-21	Hulled	China’s National Crop Germplasm Resource Repository	germplasm material
22	ZTL-22	Hulled	China’s National Crop Germplasm Resource Repository	germplasm material
23	ZTL-23	Hulled	China’s National Crop Germplasm Resource Repository	germplasm material
24	ZTL-24	Hulled	China’s National Crop Germplasm Resource Repository	germplasm material
25	ZTL-25	Hulled	China’s National Crop Germplasm Resource Repository	germplasm material
26	ZTL-26	Hulled	China’s National Crop Germplasm Resource Repository	germplasm material
27	ZTL-27	Hulled	China’s National Crop Germplasm Resource Repository	germplasm material
28	ZTL-28	Hulled	China’s National Crop Germplasm Resource Repository	germplasm material
29	ZTL-29	Hulled	China’s National Crop Germplasm Resource Repository	germplasm material
30	ZTL-30	Hulled	China’s National Crop Germplasm Resource Repository	germplasm material
31	ZTL-31	Hulled	China’s National Crop Germplasm Resource Repository	germplasm material
32	ZTL-32	Hulled	China’s National Crop Germplasm Resource Repository	germplasm material
33	ZTL-33	Hulled	China’s National Crop Germplasm Resource Repository	germplasm material
34	ZTL-34	Hulled	China’s National Crop Germplasm Resource Repository	germplasm material
35	ZTL-35	Hulled	China’s National Crop Germplasm Resource Repository	germplasm material
36	ZTL-36	Hulled	China’s National Crop Germplasm Resource Repository	germplasm material
37	ZTL-37	Hulled	China’s National Crop Germplasm Resource Repository	germplasm material
38	ZTL-38	Hulled	China’s National Crop Germplasm Resource Repository	germplasm material
39	ZTL-39	Hulled	China’s National Crop Germplasm Resource Repository	germplasm material
40	ZTL-40	Hulled	China’s National Crop Germplasm Resource Repository	germplasm material
41	ZTL-41	Hulled	China’s National Crop Germplasm Resource Repository	germplasm material
42	ZTL-42	Hulled	China’s National Crop Germplasm Resource Repository	germplasm material
43	ZTL-43	Hulled	China’s National Crop Germplasm Resource Repository	germplasm material
44	ZTL-44	Hulled	China’s National Crop Germplasm Resource Repository	germplasm material
45	ZTL-45	Hulled	China’s National Crop Germplasm Resource Repository	germplasm material
46	ZTL-46	Hulled	China’s National Crop Germplasm Resource Repository	germplasm material
47	ZTL-47	Hulled	China’s National Crop Germplasm Resource Repository	germplasm material
48	ZTL-48	Hulled	China’s National Crop Germplasm Resource Repository	germplasm material
49	ZTL-49	Hulled	China’s National Crop Germplasm Resource Repository	germplasm material
50	ZTL-49	Hulled	China’s National Crop Germplasm Resource Repository	germplasm material
51	ZTL-51	Hulled	China’s National Crop Germplasm Resource Repository	germplasm material
52	ZTL-52	Hulled	China’s National Crop Germplasm Resource Repository	germplasm material
53	ZTL-53	Hulled	China’s National Crop Germplasm Resource Repository	germplasm material
54	ZTL-54	Hulled	China’s National Crop Germplasm Resource Repository	germplasm material
55	ZTL-55	Hulled	China’s National Crop Germplasm Resource Repository	germplasm material
56	ZTL-56	Hulled	China’s National Crop Germplasm Resource Repository	germplasm material
57	ZTL-57	Hulled	China’s National Crop Germplasm Resource Repository	germplasm material
58	ZTL-58	Hulled	China’s National Crop Germplasm Resource Repository	germplasm material
59	ZTL-59	Hulled	China’s National Crop Germplasm Resource Repository	germplasm material
60	ZTL-60	Hulled	China’s National Crop Germplasm Resource Repository	germplasm material
61	ZTL-61	Hulled	China’s National Crop Germplasm Resource Repository	germplasm material
62	ZTL-62	Hulled	China’s National Crop Germplasm Resource Repository	germplasm material
63	ZTL-63	Hulled	China’s National Crop Germplasm Resource Repository	germplasm material
64	ZTL-64	Hulled	China’s National Crop Germplasm Resource Repository	germplasm material
65	ZTL-65	Hulled	China’s National Crop Germplasm Resource Repository	germplasm material
66	ZTL-66	Hulled	China’s National Crop Germplasm Resource Repository	germplasm material
67	ZTL-67	Hulled	China’s National Crop Germplasm Resource Repository	germplasm material
68	ZTL-68	Hulled	China’s National Crop Germplasm Resource Repository	germplasm material
69	ZTL-69	Hulled	China’s National Crop Germplasm Resource Repository	germplasm material
70	ZTL-70	Hulled	China’s National Crop Germplasm Resource Repository	germplasm material
71	ZTL-71	Hulled	China’s National Crop Germplasm Resource Repository	germplasm material
72	ZTL-72	Hulled	China’s National Crop Germplasm Resource Repository	germplasm material
73	ZTL-73	Hulled	China’s National Crop Germplasm Resource Repository	germplasm material
74	ZTL-74	Hulled	China’s National Crop Germplasm Resource Repository	germplasm material
75	ZTL-75	Hulled	China’s National Crop Germplasm Resource Repository	germplasm material
76	ZTL-76	Hulled	China’s National Crop Germplasm Resource Repository	germplasm material
77	ZTL-77	Hulled	China’s National Crop Germplasm Resource Repository	germplasm material
78	ZTL-78	Hulled	China’s National Crop Germplasm Resource Repository	germplasm material
79	ZTL-79	Hulled	China’s National Crop Germplasm Resource Repository	germplasm material
80	ZTL-80	Hulled	China’s National Crop Germplasm Resource Repository	germplasm material
81	ZTL-81	Hulled	China’s National Crop Germplasm Resource Repository	germplasm material
82	ZTL-82	Hulled	China’s National Crop Germplasm Resource Repository	germplasm material
83	ZTL-83	Hulled	China’s National Crop Germplasm Resource Repository	germplasm material
84	ZTL-84	Hulled	China’s National Crop Germplasm Resource Repository	germplasm material
85	ZTL-85	Hulled	China’s National Crop Germplasm Resource Repository	germplasm material
86	ZTL-86	Hulled	China’s National Crop Germplasm Resource Repository	germplasm material
87	ZTL-87	Hulled	China’s National Crop Germplasm Resource Repository	germplasm material
88	ZTL-88	Hulled	China’s National Crop Germplasm Resource Repository	germplasm material
89	ZTL-89	Hulled	China’s National Crop Germplasm Resource Repository	germplasm material
90	ZTL-90	Hulled	China’s National Crop Germplasm Resource Repository	germplasm material
91	ZTL-91	Hulled	China’s National Crop Germplasm Resource Repository	germplasm material
92	ZTL-92	Hulled	China’s National Crop Germplasm Resource Repository	germplasm material
93	ZTL-93	Hulled	China’s National Crop Germplasm Resource Repository	germplasm material
94	ZTL-94	Hulled	China’s National Crop Germplasm Resource Repository	germplasm material
95	ZTL-95	Hulled	China’s National Crop Germplasm Resource Repository	germplasm material
96	ZTL-96	Hulled	China’s National Crop Germplasm Resource Repository	germplasm material
97	ZTL-97	Hulled	China’s National Crop Germplasm Resource Repository	germplasm material
98	ZTL-98	Hulled	China’s National Crop Germplasm Resource Repository	germplasm material
99	ZTL-99	Hulled	China’s National Crop Germplasm Resource Repository	germplasm material
100	ZTL-100	Hulled	China’s National Crop Germplasm Resource Repository	germplasm material
101	ZTL-101	Hulled	China’s National Crop Germplasm Resource Repository	germplasm material
102	ZTL-102	Hulled	China’s National Crop Germplasm Resource Repository	germplasm material
103	ZTL-103	Hulled	China’s National Crop Germplasm Resource Repository	germplasm material
104	ZTL-104	Hulled	China’s National Crop Germplasm Resource Repository	germplasm material
105	ZTL-105	Hulled	China’s National Crop Germplasm Resource Repository	germplasm material
106	ZTL-106	Hulled	China’s National Crop Germplasm Resource Repository	germplasm material
107	ZTL-107	Hulled	China’s National Crop Germplasm Resource Repository	germplasm material
108	ZTL-108	Hulled	China’s National Crop Germplasm Resource Repository	germplasm material
109	ZTL-109	Hulled	China’s National Crop Germplasm Resource Repository	germplasm material
110	ZTL-110	Hulled	China’s National Crop Germplasm Resource Repository	germplasm material
111	ZTL-111	Hulled	China’s National Crop Germplasm Resource Repository	germplasm material
112	ZTL-112	Hulled	China’s National Crop Germplasm Resource Repository	germplasm material
113	ZTL-113	Hulled	China’s National Crop Germplasm Resource Repository	germplasm material
114	ZTL-114	Hulled	China’s National Crop Germplasm Resource Repository	germplasm material
115	ZTL-115	Hulled	China’s National Crop Germplasm Resource Repository	germplasm material
116	Monica	Hulled	Clover Research Institute	improved cultivar
117	Gunslinger	Hulled	Clover Research Institute	improved cultivar
118	Charm	Hulled	Clover Research Institute	improved cultivar
119	Beller	Hulled	Clover Research Institute	improved cultivar
120	Sun God	Hulled	Clover Research Institute	improved cultivar
121	Shepherd King	Hulled	Clover Research Institute	improved cultivar
122	Leader	Hulled	Clover Research Institute	improved cultivar
123	Yan King	Hulled	Clover Research Institute	improved cultivar
124	Meida	Hulled	Clover Research Institute	improved cultivar
125	MAGNUM	Hulled	Clover Research Institute	improved cultivar
126	Muleis	Hulled	Clover Research Institute	improved cultivar
127	Haiwei	Hulled	Clover Research Institute	improved cultivar
128	Muda	Hulled	Clover Research Institute	improved cultivar
129	Mengyan No. 2	Hulled	Inner Mongolia Agricultural University	improved cultivar
130	Qinghai 444	Hulled	Institute of Animal Science, Chinese Academy of Agricultural Sciences	improved cultivar
