# Supplementary material for: Genome-Wide Association Study on Lodging Resistance-Related Traits in Oats
Source: Plants (Basel). 2026 Mar 11;15(6):861. doi: 10.3390/plants15060861 (PMC13029230; doi:10.3390/plants15060861)
Supplement: Supplementary file 1 [file plants-15-00861-s001.zip › plants-4136641-supplementary/supplementary Table/supplementary Table S2.xlsx]

## Sheet: S2
TableS2 Two environments, 130 oat germplasm resources, 7 lodging-related traits, 379 significant SNPs identified
Trait	Environment	Maker	Chromosome	Position	P value	Trait	environment	Maker	Chromosome	Position	P value	Trait	environment	Maker	Chromosome	Position	P value	Trait	environment	Maker	Chromosome	Position	P value	Trait	environment	Maker	Chromosome	Position	P value	Trait	environment	Maker	Chromosome	Position	P value	Trait	environment	Maker	Chromosome	Position	P value
PH	DT	chr1C_421453486	1C	421453486	9.86e-07	FWSS	DT	chr1D_460850223	1D	460850223	8.38e-08	SBS	DT	chr1A_4536465	1A	4536465	6.36e-07	SPS	DT	chr1C_378775330	1C	378775330	5.74e-07	LBSI	DT	chr1D_145049901	1D	145049901	3.53e-07	DBSI	DT	chr1C_289578915	1C	289578915	4.72e-07	WTBSI	DT	chr2A_423079229	2A	423079229	3.72e-07
		chr2C_90534462	2C	90534462	6.43e-08			chr2D_25373769	2D	25373769	4.97e-07			chr1A_404730121	1A	404730121	1.14e-07			chr1D_26719769	1D	26719769	5.44e-07			chr2D_340062893	2D	340062893	8.38e-07			chr1D_135761132	1D	135761132	2.46e-07			chr3D_148187859	3D	148187859	8.39e-07
		chr2C_95441775	2C	95441775	6.4e-07			chr2D_235531071	2D	235531071	2.14e-07			chr1A_511759797	1A	511759797	9.41e-07			chr2A_363036466	2A	363036466	4.29e-07			chr4A_447364517	4A	447364517	5.7e-07			chr1D_161149687	1D	161149687	5.69e-07			chr4C_231397365	4C	231397365	1.99e-07
		chr3A_345019327	3A	345019327	8.37e-07			chr2D_235531076	2D	235531076	2.14e-07			chr1A_512494992	1A	512494992	3.81e-07			chr2D_157226857	2D	157226857	6.88e-07			chr4C_19694810	4C	19694810	8.85e-07			chr1D_460850223	1D	460850223	3.77e-07			chr4C_242635625	4C	242635625	2.55e-07
		chr3C_419719995	3C	419719995	5.15e-07			chr2D_398463653	2D	398463653	1.99e-07			chr1C_51872886	1C	51872886	7.52e-07			chr2D_437949034	2D	437949034	9.94e-07			chr5A_15228103	5A	15228103	9.14e-07			chr2D_254734742	2D	254734742	6.19e-07			chr4C_297754305	4C	297754305	8.86e-07
		chr3D_208111263	3D	208111263	3.4e-07			chr4C_227463976	4C	227463976	6.86e-07			chr1C_51872890	1C	51872890	7.7e-07			chr3D_451735732	3D	451735732	7.84e-07			chr5A_16556646	5A	16556646	9.79e-07			chr2D_254734743	2D	254734743	6.19e-07			chr4C_375967618	4C	375967618	3.73e-09
		chr4A_204600538	4A	204600538	7.72e-09			chr4C_231873397	4C	231873397	3.64e-07			chr1C_134706350	1C	134706350	1.35e-07			chr4A_79704458	4A	79704458	9.33e-08			chr5C_514077785	5C	514077785	2.97e-07			chr4C_52732866	4C	52732866	7.8e-07			chr4C_411418013	4C	411418013	9.79e-07
		chr4A_204600539	4A	204600539	3.89e-09			chr4C_266634449	4C	266634449	8.78e-07			chr1C_155564206	1C	155564206	7.53e-07			chr4A_79704477	4A	79704477	9.33e-08			chr6A_420824026	6A	420824026	8.91e-07			chr4C_507724758	4C	507724758	4.65e-08			chr5C_329723491	5C	329723491	4.48e-08
		chr4A_319012958	4A	319012958	2.49e-07			chr4C_327032724	4C	327032724	8.89e-07			chr1C_168224616	1C	168224616	1.97e-07			chr4A_123026077	4A	123026077	2.35e-08			chr6D_214164686	6D	214164686	5.48e-07			chr5A_256340521	5A	256340521	9.73e-07			chr5C_492660938	5C	492660938	3.85e-07
		chr4A_436296177	4A	436296177	7.7e-07			chr4C_397584763	4C	397584763	1.64e-07			chr1C_233294190	1C	233294190	8.29e-07			chr4C_453648604	4C	453648604	2.47e-07			chr7A_117139339	7A	117139339	9.34e-07			chr5D_98803060	5D	98803060	7.54e-07			chr5D_159653053	5D	159653053	9.93e-07
		chr4D_245432339	4D	245432339	7.48e-08			chr4C_423633829	4C	423633829	7.69e-07			chr1C_289578915	1C	289578915	1.77e-07			chr4D_302191288	4D	302191288	6.82e-07			chr7A_453357667	7A	453357667	1.46e-07		ZJK	chr2A_242124691	2A	242124691	1.83e-07			chr5D_348352041	5D	348352041	5.88e-07
		chr4D_355956458	4D	355956458	4.93e-08			chr4C_448907123	4C	448907123	7.32e-07			chr1D_36625024	1D	36625024	5.2e-07			chr4D_302884746	4D	302884746	9.18e-07			chr7C_55786395	7C	55786395	9.82e-07			chr5C_258356698	5C	258356698	5.94e-07			chr7A_37576378	7A	37576378	1.95e-07
		chr4D_355956464	4D	355956464	2.62e-07			chr4C_454486331	4C	454486331	6.62e-07			chr1D_76389999	1D	76389999	2.63e-07			chr4D_329868076	4D	329868076	2.54e-07			chr7C_55786430	7C	55786430	8.45e-08			chr5C_258356711	5C	258356711	2.97e-07			chr7D_439010085	7D	439010085	8.21e-07
		chr5A_191485054	5A	191485054	9.51e-07			chr4C_507724758	4C	507724758	1.07e-07			chr1D_88122000	1D	88122000	2.25e-07			chr5D_355640657	5D	355640657	5.77e-07			chr7C_56019513	7C	56019513	9.53e-07			chr5D_90334559	5D	90334559	9.13e-07			chr7D_439944441	7D	439944441	8.67e-07
		chr5D_219479327	5D	219479327	6.18e-08			chr5A_118025290	5A	118025290	2.26e-07			chr1D_112771360	1D	112771360	5.27e-07			chr6A_406426619	6A	406426619	2.22e-08			chr7C_56553098	7C	56553098	4.8e-07			chr7C_288939713	7C	288939713	3.87e-07			chr7D_455452995	7D	455452995	8.43e-07
		chr6A_312989500	6A	312989500	8.59e-07			chr5D_90334559	5D	90334559	2.65e-07			chr1D_113091983	1D	113091983	8.02e-07			chr7C_210110109	7C	210110109	8.11e-09			chr7C_56576647	7C	56576647	3.53e-07			chr7C_384353408	7C	384353408	5.36e-07			chr7D_455936644	7D	455936644	6.35e-07
		chr6A_312989504	6A	312989504	7.46e-08			chr6A_314355827	6A	314355827	2.51e-07			chr1D_129611040	1D	129611040	9.08e-07			chr7C_497279941	7C	497279941	8.94e-07			chr7C_56576670	7C	56576670	7e-07			chr7C_393155163	7C	393155163	4.27e-07			chr7D_473845013	7D	473845013	2.86e-07
		chr6A_314049971	6A	314049971	1.08e-07			chr7C_152427124	7C	152427124	1.72e-07			chr1D_157181449	1D	157181449	9.27e-07			chr7C_497279943	7C	497279943	8.94e-07			chr7D_520012853	7D	520012853	8.42e-07			chr7D_504853578	7D	504853578	7.38e-07			chr7D_480886367	7D	480886367	9.87e-07
		chr6A_314049980	6A	314049980	4.08e-07			chr7D_504853535	7D	504853535	2.36e-07			chr1D_162367972	1D	162367972	6.99e-07			chr7C_497279944	7C	497279944	8.94e-07		ZJK	chr1C_135042588	1C	135042588	7.28e-07								ZJK	chr1D_290364327	1D	290364327	5.51e-07
		chr6A_314049986	6A	314049986	1.93e-07			chr7D_504853578	7D	504853578	1.73e-07			chr1D_173360535	1D	173360535	2.72e-09			chr7C_497279947	7C	497279947	8.94e-07			chr1C_403707449	1C	403707449	7.58e-07									chr1D_291100968	1D	291100968	5.69e-07
		chr6A_318248247	6A	318248247	3.52e-07		ZJK	chr1A_162546600	1A	162546600	6.63e-07			chr1D_187556414	1D	187556414	9.65e-07		ZJK	chr1A_373591584	1A	373591584	6.69e-08			chr1D_457085594	1D	457085594	2.56e-07									chr2A_10804552	2A	10804552	5.76e-07
		chr6A_318248259	6A	318248259	5.07e-07			chr1D_389018908	1D	389018908	8.17e-08			chr1D_195332286	1D	195332286	1.32e-07			chr1D_217837572	1D	217837572	7.68e-07			chr1D_457085604	1D	457085604	8.86-07									chr3D_347463458	3D	347463458	5.34e-07
		chr6C_301365539	6C	301365539	4.14e-07			chr4C_213359942	4C	213359942	6.46e-08			chr2C_307115502	2C	307115502	4.82e-07			chr2A_341263673	2A	341263673	5.22e-07			chr1D_458226695	1D	458226695	2.57e-07									chr4A_229953584	4A	229953584	6.18e-08
		chr6D_282821376	6D	282821376	5.41e-07			chr4C_433298841	4C	433298841	7.21e-07			chr2D_359080226	2D	359080226	8.45e-07			chr2D_48358702	2D	48358702	5.55e-07			chr2C_287339945	2C	287339945	9.57e-07									chr4A_229954591	4A	229954591	1.41e-07
		chr7C_181818896	7C	181818896	4.77e-07			chr4C_527228044	4C	527228044	2.71e-07			chr2D_398463653	2D	398463653	4.29e-07			chr2D_423804288	2D	423804288	5.23e-07			chr2D_349286677	2D	349286677	1.23e-07									chr4A_229954602	4A	229954602	8.98e-08
		chr7C_181818898	7C	181818898	4.77e-07			chr4C_534123308	4C	534123308	9.65e-07			chr2D_400738393	2D	400738393	9.89e-07			chr3C_356040967	3C	356040967	6.83e-07			chr3C_421291118	3C	421291118	6.56e-07									chr4A_231079247	4A	231079247	3.16e-08
	ZJK	chr2A_419207404	2A	419207404	7.92e-07			chr4D_981822	4D	981822	3.67e-07			chr2D_427455937	2D	427455937	6.17e-07			chr3C_356040979	3C	356040979	6.46e-07			chr3C_485804401	3C	485804401	6.79-07									chr4A_239908893	4A	239908893	7.77e-08
		chr2A_419207409	2A	419207409	7.92e-07			chr5D_90334559	5D	90334559	8.57e-07			chr3C_93745261	3C	93745261	3.04e-07			chr3C_356040992	3C	356040992	5.77e-07			chr3C_485804416	3C	485804416	8.45e-07									chr4A_239908916	4A	239908916	3.04e-08
		chr4A_381316912	4A	381316912	6.6e-07			chr6A_164327754	6A	164327754	9.18e-07			chr3D_439346611	3D	439346611	7.84e-07			chr3C_365521324	3C	365521324	1.85e-07			chr3D_380004952	3D	380004952	5.89e-07									chr4A_239908926	4A	239908926	1.35e-07
		chr6A_420586532	6A	420586532	1.25e-07			chr6C_281444047	6C	281444047	5.65e-07			chr3D_439346613	3D	439346613	3.15e-07			chr3D_9306421	3D	9306421	9.31e-07			chr3D_380004955	3D	380004955	5.89e-07									chr4A_239984079	4A	239984079	9.25e-07
		chr6A_422812576	6A	422812576	2.44e-07			chr6C_281444055	6C	281444055	3.16e-07			chr3D_439346626	3D	439346626	2.83e-07			chr3D_322937132	3D	322937132	5.66e-08			chr4A_252888230	4A	252888230	6.77e-07									chr4A_239984101	4A	239984101	6.48e-07
		chr6A_422812589	6A	422812589	2.67e-07			chr7C_294165007	7C	294165007	1.63e-07			chr3D_439346636	3D	439346636	4.35e-07			chr3D_322937137	3D	322937137	3.06e-07			chr4A_256993782	4A	256993782	5.46e-07									chr4A_240076791	4A	240076791	9.41e-07
		chr7A_63586153	7A	63586153	7.68e-07			chr7D_504853535	7D	504853535	7.59e-07			chr4C_52732866	4C	52732866	9.82e-07			chr3D_322937145	3D	322937145	2.47e-07			chr4A_257105093	4A	257105093	5.46e-07									chr4A_240822611	4A	240822611	2.67e-07
		chr7A_72491321	7A	72491321	9.42e-07			chr7D_504853578	7D	504853578	7.84e-07			chr4C_487324458	4C	487324458	4.84e-07			chr4A_155124937	4A	155124937	8.72e-07			chr4A_261569849	4A	261569849	7.21e-07									chr4A_240823949	4A	240823949	2.8e-07
		chr7A_72758954	7A	72758954	7.79e-07									chr4C_497720056	4C	497720056	9.46e-07			chr4A_320513223	4A	320513223	9.82e-07			chr4A_261688138	4A	261688138	6.72e-07									chr4A_240837422	4A	240837422	7.9e-07
		chr7D_505017621	7D	505017621	6.68e-07									chr4C_507724758	4C	507724758	2.06e-08			chr4A_320513235	4A	320513235	9.82e-07			chr4A_265478986	4A	265478986	2.23e-07									chr4A_240838662	4A	240838662	3.63e-07
		chr7D_505017622	7D	505017622	6.3e-07									chr5A_256340557	5A	256340557	6.8e-07			chr4C_38239566	4C	38239566	1.45e-07			chr4A_397494916	4A	397494916	2.61e-07									chr4A_243722604	4A	243722604	2.49e-07
		chr7D_506585392	7D	506585392	6.85e-07									chr6C_308158498	6C	308158498	7.42e-08			chr4C_286713720	4C	286713720	9.36e-07			chr4A_418574180	4A	418574180	1.66e-07									chr4A_462821643	4A	462821643	7.35e-07
														chr6C_456290873	6C	456290873	7.49e-07			chr4C_461474037	4C	461474037	3.83e-07			chr4D_184223006	4D	184223006	2.24e-07									chr4D_262611164	4D	262611164	1.5e-07
														chr6D_69951438	6D	69951438	3.12e-07			chr4D_244628214	4D	244628214	4.92e-07			chr4D_273684312	4D	273684312	2.68e-08									chr4D_262748423	4D	262748423	5.43e-08
														chr6D_69951442	6D	69951442	3.82e-07			chr4D_332233562	4D	332233562	3.5e-07			chr4D_309009972	4D	309009972	4.46e-07									chr4D_262748429	4D	262748429	8.67e-08
														chr7A_68995375	7A	68995375	5.74e-07			chr5A_37933696	5A	37933696	1.32e-07			chr5A_50338646	5A	50338646	9.19e-07									chr4D_262748452	4D	262748452	8.18e-08
														chr7A_229534649	7A	229534649	7.66e-07			chr5A_406671571	5A	406671571	1.89e-07			chr5A_287483816	5A	287483816	6.67e-07									chr4D_262748453	4D	262748453	8.18e-08
														chr7C_287665065	7C	287665065	2.57e-07			chr5C_194636608	5C	194636608	6.42e-07			chr5D_129300262	5D	129300262	2.31e-08									chr4D_262748454	4D	262748454	1.29e-07
														chr7D_93494156	7D	93494156	3.89e-07			chr5C_194636611	5C	194636611	6.94e-07			chr5D_157811714	5D	157811714	5.47e-07									chr4D_264229508	4D	264229508	9.4e-08
														chr7D_252837805	7D	252837805	8.12e-07			chr5C_194636628	5C	194636628	8e-07			chr5D_193038423	5D	193038423	3.54e-07									chr4D_266132508	4D	266132508	1.32e-07
														chr7D_507106981	7D	507106981	9.9e-08			chr5D_105869840	5D	105869840	4.4e-07			chr5D_193038425	5D	193038425	3.54e-07									chr4D_266995044	4D	266995044	2.44e-07
														chr7D_507109817	7D	507109817	9.83e-07			chr5D_359650558	5D	359650558	9.87e-07			chr5D_276762732	5D	276762732	7.42e-07									chr4D_268872935	4D	268872935	2.11e-07
													ZJK	chr1A_85583224	1A	85583224	5.02e-07			chr5D_365661941	5D	365661941	5.02e-07			chr5D_423621564	5D	423621564	2.28e-07									chr4D_268914670	4D	268914670	2.05e-07
														chr1A_91098694	1A	91098694	6.05Ee-07			chr6D_141957471	6D	141957471	7.52e-07			chr6A_298154366	6A	298154366	4.8e-08									chr4D_269329884	4D	269329884	2.12e-07
														chr1A_91098697	1A	91098697	6.08e-07			chr7A_218424046	7A	218424046	3.74e-07			chr6A_298154369	6A	298154369	3.38e-07									chr4D_269528328	4D	269528328	2.26e-07
														chr1A_409721203	1A	409721203	5.09e-07			chr7A_240716509	7A	240716509	4.72e-07			chr6A_425216656	6A	425216656	4.97e-07									chr4D_269704112	4D	269704112	2.34e-07
														chr2A_242124691	2A	242124691	4.29e-09			chr7A_297571965	7A	297571965	4.52e-08			chr7A_465451528	7A	465451528	6.47e-07									chr4D_269734539	4D	269734539	1.46e-07
														chr2A_315531846	2A	315531846	3.78e-07			chr7A_309356509	7A	309356509	1.84e-07			chr7C_397326082	7C	397326082	7.08e-07									chr4D_269774722	4D	269774722	2.13e-07
														chr2D_72893366	2D	72893366	8.14e-07			chr7A_383887946	7A	383887946	1.51e-07			chr7D_478712893	7D	478712893	8.07e-08									chr4D_269779048	4D	269779048	1.38e-07
														chr2D_237997645	2D	237997645	8.62e-07			chr7A_463112920	7A	463112920	5.87e-07															chr4D_269779066	4D	269779066	5.8e-08
														chr3A_44360336	3A	44360336	9.79e-07			chr7A_486023426	7A	486023426	8.88e-08															chr4D_269784936	4D	269784936	2.3e-07
														chr3C_419720000	3C	419720000	2.68e-07			chr7A_489001473	7A	489001473	7.04e-07															chr4D_269796606	4D	269796606	1.01e-07
														chr4A_406390102	4A	406390102	5.28e-07			chr7C_21533735	7C	21533735	5.59e-07															chr4D_269812928	4D	269812928	2.45e-07
														chr4C_327032724	4C	327032724	4.36e-07			chr7C_214272602	7C	214272602	3.48e-07															chr4D_269819682	4D	269819682	2.69e-08
														chr4C_507724758	4C	507724758	4.36e-07			chr7C_454053881	7C	454053881	6.84e-07															chr4D_269831765	4D	269831765	1.54e-07
														chr4C_497305173	4C	497305173	4.44e-07			chr7D_44232180	7D	44232180	8.48e-07															chr4D_269921588	4D	269921588	2.1e-07
														chr4D_226287158	4D	226287158	2.15e-07			chr7D_356607280	7D	356607280	7.29e-07															chr4D_270023664	4D	270023664	1.75e-07
														chr5A_142535939	5A	142535939	9.69e-07			chr7D_356607293	7D	356607293	7.29e-07															chr4D_270072889	4D	270072889	2.27e-07
														chr5A_189998802	5A	189998802	4.87e-07			chr7D_434108365	7D	434108365	1.9e-07															chr4D_270072890	4D	270072890	2.27e-07
														chr5C_258356602	5C	258356602	2.21e-07			chr7D_439906399	7D	439906399	4.67e-07															chr4D_270112084	4D	270112084	2.44e-07
														chr5C_258356635	5C	258356635	3.55e-08																					chr4D_270121733	4D	270121733	6.33e-08
														chr5C_258356657	5C	258356657	1.67e-07																					chr4D_270194336	4D	270194336	1.33e-07
														chr5C_258356669	5C	258356669	1.59e-08																					chr4D_270194337	4D	270194337	1.33e-07
														chr5C_258356711	5C	258356711	6.38e-09																					chr4D_270214277	4D	270214277	2.41e-07
														chr5C_258356714	5C	258356714	4.41e-08																					chr4D_270376471	4D	270376471	2.31e-07
														chr5C_258356715	5C	258356715	4.41e-08																					chr4D_270376489	4D	270376489	7.75e-08
														chr5C_258356758	5C	258356758	1.29e-07																					chr4D_270376491	4D	270376491	7.75e-08
														chr6C_281444047	6C	281444047	1.98e-07																					chr4D_270376502	4D	270376502	8.04e-08
														chr6C_281444052	6C	281444052	8.69e-07																					chr4D_270376516	4D	270376516	1.18e-07
														chr7A_449576007	7A	449576007	2.76e-08																					chr4D_270376540	4D	270376540	2.18e-07
														chr7D_62789626	7D	62789626	6.19e-07																					chr4D_270639032	4D	270639032	2.03e-07
														chr7D_504853578	7D	504853578	5.23e-07																					chr4D_270642452	4D	270642452	4.1e-08
																																						chr4D_270642548	4D	270642548	1.26e-07
																																						chr4D_271146010	4D	271146010	2.36e-07
																																						chr4D_271460676	4D	271460676	2.48e-07
																																						chr4D_271463308	4D	271463308	1.73e-07
																																						chr4D_271771309	4D	271771309	1.78e-07
																																						chr4D_272114847	4D	272114847	1.21e-07
																																						chr4D_272114861	4D	272114861	1.21e-07
																																						chr4D_272138004	4D	272138004	2.25e-07
																																						chr4D_272152087	4D	272152087	1.91e-07
																																						chr4D_272231468	4D	272231468	9.9e-08
																																						chr4D_272961546	4D	272961546	1.65e-07
																																						chr4D_272982161	4D	272982161	1.89e-07
																																						chr4D_273257490	4D	273257490	1.68e-07
																																						chr4D_275229986	4D	275229986	1.91e-07
																																						chr4D_275551061	4D	275551061	1.49e-07
																																						chr6A_265435219	6A	265435219	4.73e-07
